# Supplementary material for: Interventions to Improve the Response of Professionals to Children Exposed to Domestic Violence and Abuse: A Systematic Review
Source: Child Abuse Rev. 2015 Jun 29;26(1):19–39. doi: 10.1002/car.2385 (PMC5363379; doi:10.1002/car.2385)
Supplement: Supplementary file 1 — Supporting info item [file CAR-26-19-s001.zip]

Archive with 5 entries (5 files):
- CAR-071-14-SI-RESPONDS---Appendix-3a-NEW--results-for-pre-post-test-studies--individual-level-study--March2015.docx
- CAR-071-14-SI-RESPONDS---Appendix-3b---results-for-RCTs--individual-level-study--March2015_JW.docx
- CAR-071-14-SI-Responds----Appendix-2----individual-level-study--intervention-characteristics---March2015_JW.docx
- CAR-071-14-SI-RESPONDS----Appendix-3c---results-for-outcomes-in-system-level-interventions--March2015.docx
- CAR-071-14-SI-RESPONDS---Appendix--1---Methods--March2015_JW.docx
